# Supplementary material for: Calibration and Validation of a PREMIUM-DT Item Bank to Measure the Experience of Drug Therapy for Patients with Severe Mental Illness
Source: J Clin Med. 2022 Jul 22;11(15):4278. doi: 10.3390/jcm11154278 (PMC9331305; doi:10.3390/jcm11154278)
Supplement: Supplementary file 1 [file jcm-11-04278-s001.zip]

Archive with 1 entries (1 files):
- jcm-1745793-supplementary.pdf
